# Supplementary material for: Weizmannia coagulans BC2000 Plus Ellagic Acid Inhibits High-Fat-Induced Insulin Resistance by Remodeling the Gut Microbiota and Activating the Hepatic Autophagy Pathway in Mice
Source: Nutrients. 2022 Oct 9;14(19):4206. doi: 10.3390/nu14194206 (PMC9572659; doi:10.3390/nu14194206)
Supplement: Supplementary file 1 [file nutrients-14-04206-s001.zip]

Archive with 1 entries (1 files):
- nutrients-1930135-supplementary.pdf
